# Supplementary material for: Application of a Metal Cobalt Based on 4,6-Bis(imidazol-1-yl)isophthalicacid Metal-Organic -Framework Materials in Photocatalytic CO2 Reduction, Antibacterial, and Dye Adsorption
Source: Polymers (Basel). 2023 Sep 21;15(18):3848. doi: 10.3390/polym15183848 (PMC10537682; doi:10.3390/polym15183848)
Supplement: Supplementary file 1 [file polymers-15-03848-s001.zip]

Archive with 1 entries (1 files):
- polymers-2555981-supplementary.pdf
